# Supplementary material for: Smart PEG-Block-PLA/PLA Nanosystems: Impact of the Characteristics of the Polymer Blend on the Redox Responsiveness
Source: Materials (Basel). 2023 Jan 5;16(2):539. doi: 10.3390/ma16020539 (PMC9864163; doi:10.3390/ma16020539)
Supplement: Supplementary file 1 [file materials-16-00539-s001.zip]

Archive with 1 entries (1 files):
- materials-1991792-supplementary.pdf
